# Supplementary material for: Relationship of transcriptional markers to Leydig cell number in the mouse testis
Source: PLoS One. 2019 Jul 10;14(7):e0219524. doi: 10.1371/journal.pone.0219524 (PMC6619764; doi:10.1371/journal.pone.0219524)
Supplement: S1 Table — (XLSX) [file pone.0219524.s001.xlsx]

## Sheet: Sheet1
		S1 Table
		Primers used for real-time PCR
		Gene	Genbank	Forward primer	Reverse primer	Annealing temperature (oC)
		Cyp11a1	nm_019779	cacagacgcatcaagcagcaaaa	gcattgatgaaccgctgggc	63
		Hsd3b6	nm_013821	gctccagactgggactgctgacac	aatcctctggcccaaaaaccctc	63
		Star	nm_011485	cgtcggagctctctgcttggttc	tcgtccccgttctcctgctg	63
		Hsd17b3	nm_008291	atgggcagtgattaccggagca	tacaatcttcacacagcttccagtggtc	63
		Cyp17a1	nm_007809	tggtcccatctattctcttcgcctg	aggcgacgccttttccttgg	63
		Hsd3b1	nm_008293	cctcctaagggttaccctatatcataccagct	gtctccttccaacactgtcaccttgg	63
		Insl3	nm_013564	cacgcagcctgtggagaccc	cgctggcgctgagaagcct	63
		Lhcgr	nm_013582	caggaatttgccgaagaaagaacagaatt	cagaagtcataatcgtaatcccagcca	63
		Por	nm_008898	gataccggagttcagcaagatccag	ggtgggcatccttggacagc	63
		Fdx1	nm_007996	cgcgcggagcagctcag	gagcaagccaacgttccctca	63
		Sult1e1	nm_023135	tgttgaaatgttcttggcaaggcc	catcctccttgcatttttccacatca	63
